# Supplementary material for: Highly Pathogenic Avian Influenza Contributes to the Population Decline of the Peregrine Falcon (Falco peregrinus) in The Netherlands
Source: Viruses. 2024 Dec 27;17(1):24. doi: 10.3390/v17010024 (PMC11768999; doi:10.3390/v17010024)
Supplement: Supplementary file 1 [file viruses-17-00024-s001.zip]

Archive with 2 entries (2 files):
- Figure S1 Phylogenetic tree of all gene segments HPAI H5 viruses from Dutch peregrine falcons.pdf
- Table S1.xls
