# Supplementary material for: Highly Pathogenic Avian Influenza Contributes to the Population Decline of the Peregrine Falcon (Falco peregrinus) in The Netherlands
Source: Viruses. 2024 Dec 27;17(1):24. doi: 10.3390/v17010024 (PMC11768999; doi:10.3390/v17010024)
Supplement: Supplementary file 1 [file viruses-17-00024-s001.zip › Table S1.xls]

## Sheet: Acknowledge Table
We gratefully acknowledge the authors, originating and submitting laboratories of the sequences from GISAID’s EpiFlu™ Database on which this research is based. The list is detailed below.
All submitters of data may be contacted directly via www.gisaid.org
Isolate-ID	Isolate name	Country	Collection date	Originating Lab	Submitting Lab	Authors
EPI_ISL_10454854	A/barnacle goose/Netherlands/22002355-002/2022	Netherlands	2022-Jan-29	Wageningen Bioveterinary Research	Wageningen Bioveterinary Research	Beerens, Nancy; Harders, Frank; Pritz-Verschuren, Sylvia; Roose, Marit; Venema, Sandra; Germeraad, Evelien; Engelsma, Marc; Heutink, Rene
EPI_ISL_10993074	A/Mallard/Netherlands/2/2022	Netherlands	2022-Feb-14	Erasmus Medical Center	Erasmus Medical Center
EPI_ISL_10993075	A/Mallard/Netherlands/4/2021	Netherlands	2021-Nov-29	Erasmus Medical Center	Erasmus Medical Center
EPI_ISL_11112346	A/Barnacle Goose/Netherlands/13/2022	Netherlands	2022-Feb-23	Erasmus Medical Center	Erasmus Medical Center
EPI_ISL_1139022	A/barnacle goose/Netherlands/20016888-001/2020	Netherlands	2020-Oct-29	Wageningen Bioveterinary Research	Wageningen Bioveterinary Research	Beerens, Nancy; Harders, Frank; Pritz-Verschuren, Sylvia; Roose, Marit; Germeraad, Evelien; Engelsma, Marc; Bossers, Alex; Heutink, Rene
EPI_ISL_1139026	A/greylag goose/Netherlands/20016975-004/2020	Netherlands	2020-Nov-02	Wageningen Bioveterinary Research	Wageningen Bioveterinary Research	Beerens, Nancy; Harders, Frank; Pritz-Verschuren, Sylvia; Roose, Marit; Germeraad, Evelien; Engelsma, Marc; Bossers, Alex; Heutink, Rene
EPI_ISL_1139028	A/barnacle goose/Netherlands/20017051-001/2020	Netherlands	2020-Nov-03	Wageningen Bioveterinary Research	Wageningen Bioveterinary Research	Beerens, Nancy; Harders, Frank; Pritz-Verschuren, Sylvia; Roose, Marit; Germeraad, Evelien; Engelsma, Marc; Bossers, Alex; Heutink, Rene
EPI_ISL_1139044	A/eurasian oystercatcher/Netherlands/20017557-003/2020	Netherlands	2020-Nov-10	Wageningen Bioveterinary Research	Wageningen Bioveterinary Research	Beerens, Nancy; Harders, Frank; Pritz-Verschuren, Sylvia; Roose, Marit; Germeraad, Evelien; Engelsma, Marc; Bossers, Alex; Heutink, Rene
EPI_ISL_1139046	A/greater canada goose/Netherlands/20017479-002/2020	Netherlands	2020-Nov-06	Wageningen Bioveterinary Research	Wageningen Bioveterinary Research	Beerens, Nancy; Harders, Frank; Pritz-Verschuren, Sylvia; Roose, Marit; Germeraad, Evelien; Engelsma, Marc; Bossers, Alex; Heutink, Rene
EPI_ISL_1139076	A/common kestrel/Netherlands/20017381-001/2020	Netherlands	2020-Nov-05	Wageningen Bioveterinary Research	Wageningen Bioveterinary Research	Beerens, Nancy; Harders, Frank; Pritz-Verschuren, Sylvia; Roose, Marit; Germeraad, Evelien; Engelsma, Marc; Bossers, Alex; Heutink, Rene
EPI_ISL_1139080	A/barnacle goose/Netherlands/20016888-003/2020	Netherlands	2020-Oct-29	Wageningen Bioveterinary Research	Wageningen Bioveterinary Research	Beerens, Nancy; Harders, Frank; Pritz-Verschuren, Sylvia; Roose, Marit; Germeraad, Evelien; Engelsma, Marc; Bossers, Alex; Heutink, Rene
EPI_ISL_1139081	A/greylag goose/Netherlands/20016896-001/2020	Netherlands	2020-Nov-02	Wageningen Bioveterinary Research	Wageningen Bioveterinary Research	Beerens, Nancy; Harders, Frank; Pritz-Verschuren, Sylvia; Roose, Marit; Germeraad, Evelien; Engelsma, Marc; Bossers, Alex; Heutink, Rene
EPI_ISL_1139084	A/eurasian wigeon/Netherlands/20016896-025/2020	Netherlands	2020-Nov-02	Wageningen Bioveterinary Research	Wageningen Bioveterinary Research	Beerens, Nancy; Harders, Frank; Pritz-Verschuren, Sylvia; Roose, Marit; Germeraad, Evelien; Engelsma, Marc; Bossers, Alex; Heutink, Rene
EPI_ISL_1139088	A/barnacle goose/Netherlands/20017557-002/2020	Netherlands	2020-Nov-10	Wageningen Bioveterinary Research	Wageningen Bioveterinary Research	Beerens, Nancy; Harders, Frank; Pritz-Verschuren, Sylvia; Roose, Marit; Germeraad, Evelien; Engelsma, Marc; Bossers, Alex; Heutink, Rene
EPI_ISL_1139093	A/gadwall/Netherlands/20017716-001/2020	Netherlands	2020-Nov-10	Wageningen Bioveterinary Research	Wageningen Bioveterinary Research	Beerens, Nancy; Harders, Frank; Pritz-Verschuren, Sylvia; Roose, Marit; Germeraad, Evelien; Engelsma, Marc; Bossers, Alex; Heutink, Rene
EPI_ISL_1139097	A/wild goose/Netherlands/20017761-002/2020	Netherlands	2020-Nov-04	Wageningen Bioveterinary Research	Wageningen Bioveterinary Research	Beerens, Nancy; Harders, Frank; Pritz-Verschuren, Sylvia; Roose, Marit; Germeraad, Evelien; Engelsma, Marc; Bossers, Alex; Heutink, Rene
EPI_ISL_1139103	A/peregrine falcon/Netherlands/20017773-002/2020	Netherlands	2020-Nov-01	Wageningen Bioveterinary Research	Wageningen Bioveterinary Research	Beerens, Nancy; Harders, Frank; Pritz-Verschuren, Sylvia; Roose, Marit; Germeraad, Evelien; Engelsma, Marc; Bossers, Alex; Heutink, Rene
EPI_ISL_1139108	A/mute swan/Netherlands/20018754-004/2020	Netherlands	2020-Nov-24	Wageningen Bioveterinary Research	Wageningen Bioveterinary Research	Beerens, Nancy; Harders, Frank; Pritz-Verschuren, Sylvia; Roose, Marit; Germeraad, Evelien; Engelsma, Marc; Bossers, Alex; Heutink, Rene
EPI_ISL_1139159	A/greylag goose/Netherlands/20017058-002/2020	Netherlands	2020-Oct-25	Wageningen Bioveterinary Research	Wageningen Bioveterinary Research	Beerens, Nancy; Harders, Frank; Pritz-Verschuren, Sylvia; Roose, Marit; Germeraad, Evelien; Engelsma, Marc; Bossers, Alex; Heutink, Rene
EPI_ISL_1139162	A/black swan/Netherlands/20018185-001/2020	Netherlands	2020-Nov-16	Wageningen Bioveterinary Research	Wageningen Bioveterinary Research	Beerens, Nancy; Harders, Frank; Pritz-Verschuren, Sylvia; Roose, Marit; Germeraad, Evelien; Engelsma, Marc; Bossers, Alex; Heutink, Rene
EPI_ISL_1139169	A/peregrine falcon/Netherlands/20018821-002/2020	Netherlands	2020-Nov-25	Wageningen Bioveterinary Research	Wageningen Bioveterinary Research	Beerens, Nancy; Harders, Frank; Pritz-Verschuren, Sylvia; Roose, Marit; Germeraad, Evelien; Engelsma, Marc; Bossers, Alex; Heutink, Rene
EPI_ISL_12215418	A/goose/Netherlands/22007405-002/2022	Netherlands	2022-Apr-17	Wageningen Bioveterinary Research	Wageningen Bioveterinary Research	Beerens, Nancy; Harders, Frank; Pritz-Verschuren, Sylvia; Roose, Marit; Venema, Sandra; Germeraad, Evelien; Engelsma, Marc; Heutink, Rene
EPI_ISL_1224949	A/mute swan/Netherlands/21022898-002/2021	Netherlands	2021-Feb-04	Wageningen Bioveterinary Research	Wageningen Bioveterinary Research	Beerens, Nancy; Harders, Frank; Pritz-Verschuren, Sylvia; Roose, Marit; Germeraad, Evelien; Engelsma, Marc; Bossers, Alex; Heutink, Rene
EPI_ISL_12512879	A/Black-headed gull/Netherlands/2/2022	Netherlands	2022-Apr-06	Erasmus Medical Center	Erasmus Medical Center
EPI_ISL_13398726	A/sandwich tern/Netherlands/22010726-001/2022	Netherlands	2022-Jun-09	Wageningen Bioveterinary Research	Wageningen Bioveterinary Research	Beerens, Nancy; Harders, Frank; Pritz-Verschuren, Sylvia; Roose, Marit; Venema, Sandra; Germeraad, Evelien; Engelsma, Marc; Heutink, Rene
EPI_ISL_13613227	A/Black-headed gull/Netherlands/9/2022	Netherlands	2022-Jun-10	Erasmus Medical Center	Erasmus Medical Center
EPI_ISL_13613228	A/Sandwich Tern/Netherlands/9/2022	Netherlands	2022-Jun-12	Erasmus Medical Center	Erasmus Medical Center
EPI_ISL_14163715	A/Greylag Goose/Netherlands/9/2022	Netherlands	2022-Jul-12	Erasmus Medical Center	Erasmus Medical Center
EPI_ISL_14233921	A/Common Tern/Netherlands/18/2022	Netherlands	2022-Jul-15	Erasmus Medical Center	Erasmus Medical Center
EPI_ISL_15267014	A/Eurasian Spoonbill/Netherlands/6/2022	Netherlands	2022-Jun-16	Erasmus Medical Center	Erasmus Medical Center
EPI_ISL_15267017	A/Eurasian Spoonbill/Netherlands/8/2022	Netherlands	2022-Aug-31	Erasmus Medical Center	Erasmus Medical Center
EPI_ISL_15267019	A/Greylag Goose/Netherlands/15/2022	Netherlands	2022-Sep-02	Erasmus Medical Center	Erasmus Medical Center
EPI_ISL_1575130	A/Mute Swan/Netherlands/1/2020	Netherlands	2020-Nov-06	Erasmus Medical Center	Erasmus Medical Center
EPI_ISL_15909904	A/Barnacle Goose/Netherlands/22019555-001/2022	Netherlands	2022-Oct-31	Wageningen Bioveterinary Research	Wageningen Bioveterinary Research	Beerens, Nancy; Harders, Frank; Pritz-Verschuren, Sylvia; Roose, Marit; Venema, Sandra; Germeraad, Evelien; Engelsma, Marc; Heutink, Rene
EPI_ISL_16524247	A/Peregrine falcon/Netherlands/1/2023	Netherlands	2023-Jan-02	Erasmus Medical Center	Erasmus Medical Center
EPI_ISL_16811039	A/Peregrine falcon/Netherlands/1/2022	Netherlands	2022-Dec-31	Erasmus Medical Center	Erasmus Medical Center
EPI_ISL_17008431	A/White Stork/Netherlands/23002318-002/2023	Netherlands	2023-Feb-06	Wageningen Bioveterinary Research	Wageningen Bioveterinary Research	Beerens, Nancy; Harders, Frank; Pritz-Verschuren, Sylvia; Roose, Marit; Venema, Sandra; Germeraad, Evelien; Engelsma, Marc; Heutink, Rene
EPI_ISL_17033244	A/Peregrine falcon/Netherlands/3/2023	Netherlands	2023-Feb-06	Erasmus Medical Center	Erasmus Medical Center
EPI_ISL_17033246	A/Peregrine falcon/Netherlands/5/2023	Netherlands	2023-Feb-06	Erasmus Medical Center	Erasmus Medical Center
EPI_ISL_17208160	A/Black-headed gull/Netherlands/11/2023	Netherlands	2023-Feb-19	Erasmus Medical Center	Erasmus Medical Center
EPI_ISL_17267144	A/Black-headed gull/Netherlands/15/2023	Netherlands	2023-Mar-01	Erasmus Medical Center	Erasmus Medical Center
EPI_ISL_17267155	A/Black-headed gull/Netherlands/26/2023	Netherlands	2023-Mar-09	Erasmus Medical Center	Erasmus Medical Center
EPI_ISL_17547370	A/Black-headed gull/Netherlands/34/2023	Netherlands	2023-Apr-01	Erasmus Medical Center	Erasmus Medical Center
EPI_ISL_17626165	A/Black-headed gull/Netherlands/38/2023	Netherlands	2023-Apr-17	Erasmus Medical Center	Erasmus Medical Center
EPI_ISL_17626172	A/Peregrine falcon/Netherlands/7/2023	Netherlands	2023-Apr-04	Erasmus Medical Center	Erasmus Medical Center
EPI_ISL_17626173	A/Peregrine falcon/Netherlands/8/2023	Netherlands	2023-Apr-04	Erasmus Medical Center	Erasmus Medical Center
EPI_ISL_17626174	A/Peregrine falcon/Netherlands/9/2023	Netherlands	2023-Apr-04	Erasmus Medical Center	Erasmus Medical Center
EPI_ISL_17626175	A/Peregrine falcon/Netherlands/10/2023	Netherlands	2023-Apr-04	Erasmus Medical Center	Erasmus Medical Center
EPI_ISL_17982389	A/Sandwich Tern/Netherlands/3/2023	Netherlands	2023-Jun-09	Erasmus Medical Center	Erasmus Medical Center
EPI_ISL_17985396	A/Black-headed Gull/Netherlands/85/2023	Netherlands	2023-Jun-16	Erasmus Medical Center	Erasmus Medical Center
EPI_ISL_17985403	A/Black-headed Gull/Netherlands/93/2023	Netherlands	2023-Jun-16	Erasmus Medical Center	Erasmus Medical Center
EPI_ISL_18010925	A/Lesser black-backed Gull/Netherlands/4/2023	Netherlands	2023-Jun-23	Erasmus Medical Center	Erasmus Medical Center
EPI_ISL_18010927	A/Lesser black-backed Gull/Netherlands/6/2023	Netherlands	2023-Jun-30	Erasmus Medical Center	Erasmus Medical Center
EPI_ISL_18048775	A/Peregrine falcon/Netherlands/23010563-002/2023	Netherlands	2023-Jun-22	Wageningen Bioveterinary Research	Wageningen Bioveterinary Research	Beerens, Nancy; Harders, Frank; Pritz-Verschuren, Sylvia; Roose, Marit; Venema, Sandra; Germeraad, Evelien; Engelsma, Marc; Heutink, Rene
EPI_ISL_18059060	A/Arctic Tern/Netherlands/1/2023	Netherlands	2023-Jul-13	Erasmus Medical Center	Erasmus Medical Center	Vuong,O; Thewessen, S; Bellido-Martin, A.B.; Fouchier, R.A.M.
EPI_ISL_18067124	A/Peregrine falcon/Netherlands/6/2023	Netherlands	2023-Feb-07	Erasmus Medical Center	Erasmus Medical Center	Vuong,O; Thewessen, S; Bellido-Martin, A.B.; Fouchier, R.A.M.
EPI_ISL_18075141	A/Black-headed Gull/Netherlands/45/2023	Netherlands	2023-Mar-07	Erasmus Medical Center	Erasmus Medical Center	Vuong,O; Thewessen, S; Bellido-Martin, A.B.; Fouchier, R.A.M.
EPI_ISL_18075145	A/Black-headed Gull/Netherlands/50/2023	Netherlands	2023-Mar-07	Erasmus Medical Center	Erasmus Medical Center	Vuong,O; Thewessen, S; Bellido-Martin, A.B.; Fouchier, R.A.M.
EPI_ISL_18075146	A/Peregrine Falcon/Netherlands/11/2023	Netherlands	2023-Jan-31	Erasmus Medical Center	Erasmus Medical Center
EPI_ISL_18075147	A/Peregrine Falcon/Netherlands/12/2023	Netherlands	2023-Mar-10	Erasmus Medical Center	Erasmus Medical Center	Vuong,O; Thewessen, S; Bellido-Martin, A.B.; Fouchier, R.A.M.
EPI_ISL_18075148	A/Peregrine Falcon/Netherlands/13/2023	Netherlands	2023-Mar-10	Erasmus Medical Center	Erasmus Medical Center	Vuong,O; Thewessen, S; Bellido-Martin, A.B.; Fouchier, R.A.M.
EPI_ISL_18075152	A/Peregrine Falcon/Netherlands/14/2023	Netherlands	2023-Mar-16	Erasmus Medical Center	Erasmus Medical Center	Vuong,O; Thewessen, S; Bellido-Martin, A.B.; Fouchier, R.A.M.
EPI_ISL_18118727	A/Common Tern/Netherlands/31/2023	Netherlands	2023-Jul-28	Erasmus Medical Center	Erasmus Medical Center
EPI_ISL_18286185	A/Peregrine falcon/Netherlands/23001468-002/2023	Netherlands	2023-Jan-23	Wageningen Bioveterinary Research	Wageningen Bioveterinary Research	Beerens, Nancy; Harders, Frank; Pritz-Verschuren, Sylvia; Roose, Marit; Venema, Sandra; Germeraad, Evelien; Engelsma, Marc; Heutink, Rene
EPI_ISL_18286187	A/Peregrine falcon/Netherlands/23003001-002/2023	Netherlands	2023-Feb-16	Wageningen Bioveterinary Research	Wageningen Bioveterinary Research	Beerens, Nancy; Harders, Frank; Pritz-Verschuren, Sylvia; Roose, Marit; Venema, Sandra; Germeraad, Evelien; Engelsma, Marc; Heutink, Rene
EPI_ISL_18286191	A/Peregrine falcon/Netherlands/23003904-002/2023	Netherlands	2023-Mar-01	Wageningen Bioveterinary Research	Wageningen Bioveterinary Research	Beerens, Nancy; Harders, Frank; Pritz-Verschuren, Sylvia; Roose, Marit; Venema, Sandra; Germeraad, Evelien; Engelsma, Marc; Heutink, Rene
EPI_ISL_18286203	A/Peregrine falcon/Netherlands/23004708-002/2023	Netherlands	2023-Mar-13	Wageningen Bioveterinary Research	Wageningen Bioveterinary Research	Beerens, Nancy; Harders, Frank; Pritz-Verschuren, Sylvia; Roose, Marit; Venema, Sandra; Germeraad, Evelien; Engelsma, Marc; Heutink, Rene
EPI_ISL_18286207	A/Peregrine falcon/Netherlands/23005552-002/2023	Netherlands	2023-Mar-27	Wageningen Bioveterinary Research	Wageningen Bioveterinary Research	Beerens, Nancy; Harders, Frank; Pritz-Verschuren, Sylvia; Roose, Marit; Venema, Sandra; Germeraad, Evelien; Engelsma, Marc; Heutink, Rene
EPI_ISL_18286209	A/Peregrine falcon/Netherlands/23006008-001/2023	Netherlands	2023-Apr-01	Wageningen Bioveterinary Research	Wageningen Bioveterinary Research	Beerens, Nancy; Harders, Frank; Pritz-Verschuren, Sylvia; Roose, Marit; Venema, Sandra; Germeraad, Evelien; Engelsma, Marc; Heutink, Rene
EPI_ISL_18536647	A/Chicken/Netherlands/23024137-001005/2023	Netherlands	2023-Nov-13	Wageningen Bioveterinary Research	Wageningen Bioveterinary Research	Beerens, Nancy; Harders, Frank; Pritz-Verschuren, Sylvia; Roose, Marit; Venema, Sandra; Germeraad, Evelien; Engelsma, Marc; Heutink, Rene
EPI_ISL_18593868	A/Peregrine falcon/Netherlands/23023947-002/2023	Netherlands	2023-Nov-09	Wageningen Bioveterinary Research	Wageningen Bioveterinary Research	Beerens, Nancy; Harders, Frank; Pritz-Verschuren, Sylvia; Roose, Marit; Venema, Sandra; Germeraad, Evelien; Engelsma, Marc; Heutink, Rene
EPI_ISL_18625085	A/Peregrine falcon/Netherlands/23026081-002/2023	Netherlands	2023-Dec-03	Wageningen Bioveterinary Research	Wageningen Bioveterinary Research	Beerens, Nancy; Harders, Frank; Pritz-Verschuren, Sylvia; Roose, Marit; Venema, Sandra; Germeraad, Evelien; Engelsma, Marc; Heutink, Rene
EPI_ISL_18800496	A/Peregrine falcon/Netherlands/23026794-002/2023	Netherlands	2023-Dec-13	Wageningen Bioveterinary Research	Wageningen Bioveterinary Research	Beerens, Nancy; Harders, Frank; Pritz-Verschuren, Sylvia; Roose, Marit; Venema, Sandra; Germeraad, Evelien; Engelsma, Marc; Heutink, Rene
EPI_ISL_18918809	A/Greater White-fronted Goose/Netherlands/24000645-001/2024	Netherlands	2024-Jan-10	Wageningen Bioveterinary Research	Wageningen Bioveterinary Research	Beerens, Nancy; Harders, Frank; Pritz-Verschuren, Sylvia; Roose, Marit; Venema, Sandra; Germeraad, Evelien; Engelsma, Marc; Heutink, Rene
EPI_ISL_18918831	A/Barnacle Goose/Netherlands/24000825-002/2024	Netherlands	2024-Jan-11	Wageningen Bioveterinary Research	Wageningen Bioveterinary Research	Beerens, Nancy; Harders, Frank; Pritz-Verschuren, Sylvia; Roose, Marit; Venema, Sandra; Germeraad, Evelien; Engelsma, Marc; Heutink, Rene
EPI_ISL_18918835	A/Greylag Goose/Netherlands/24002303-002/2024	Netherlands	2024-Jan-28	Wageningen Bioveterinary Research	Wageningen Bioveterinary Research	Beerens, Nancy; Harders, Frank; Pritz-Verschuren, Sylvia; Roose, Marit; Venema, Sandra; Germeraad, Evelien; Engelsma, Marc; Heutink, Rene
EPI_ISL_2173364	A/peregrine falcon/Netherlands/21025108-001/2021	Netherlands	2021-Mar-10	Wageningen Bioveterinary Research	Wageningen Bioveterinary Research	Beerens, Nancy; Harders, Frank; Pritz-Verschuren, Sylvia; Roose, Marit; Germeraad, Evelien; Engelsma, Marc; Bossers, Alex; Heutink, Rene
EPI_ISL_2174084	A/common murre/Netherlands/21025491-002/2021	Netherlands	2021-Mar-17	Wageningen Bioveterinary Research	Wageningen Bioveterinary Research	Beerens, Nancy; Harders, Frank; Pritz-Verschuren, Sylvia; Roose, Marit; Germeraad, Evelien; Engelsma, Marc; Bossers, Alex; Heutink, Rene
EPI_ISL_2176321	A/barnacle goose/Netherlands/21023498-002/2021	Netherlands	2021-Feb-14	Wageningen Bioveterinary Research	Wageningen Bioveterinary Research	Beerens, Nancy; Harders, Frank; Pritz-Verschuren, Sylvia; Roose, Marit; Germeraad, Evelien; Engelsma, Marc; Bossers, Alex; Heutink, Rene
EPI_ISL_5942524	A/chicken/Netherlands/21037750-001005/2021	Netherlands	2021-Oct-31	Wageningen Bioveterinary Research	Wageningen Bioveterinary Research	Beerens, Nancy; Harders, Frank; Pritz-Verschuren, Sylvia; Roose, Marit; Germeraad, Evelien; Engelsma, Marc; Heutink, Rene
EPI_ISL_6761005	A/chicken/Netherlands/21038211-001/2021	Netherlands	2021-Nov-05	Wageningen Bioveterinary Research	Wageningen Bioveterinary Research	Beerens, Nancy; Harders, Frank; Pritz-Verschuren, Sylvia; Roose, Marit; Germeraad, Evelien; Engelsma, Marc; Heutink, Rene
EPI_ISL_6761006	A/mute swan/Netherlands/21038362-001/2021	Netherlands	2021-Nov-09	Wageningen Bioveterinary Research	Wageningen Bioveterinary Research	Beerens, Nancy; Harders, Frank; Pritz-Verschuren, Sylvia; Roose, Marit; Germeraad, Evelien; Engelsma, Marc; Heutink, Rene
EPI_ISL_6761011	A/peregrine falcon/Netherlands/21038169-002/2021	Netherlands	2021-Nov-04	Wageningen Bioveterinary Research	Wageningen Bioveterinary Research	Beerens, Nancy; Harders, Frank; Pritz-Verschuren, Sylvia; Roose, Marit; Germeraad, Evelien; Engelsma, Marc; Heutink, Rene
EPI_ISL_6761018	A/mute swan/Netherlands/21038537-004/2021	Netherlands	2021-Nov-11	Wageningen Bioveterinary Research	Wageningen Bioveterinary Research	Beerens, Nancy; Harders, Frank; Pritz-Verschuren, Sylvia; Roose, Marit; Germeraad, Evelien; Engelsma, Marc; Heutink, Rene
EPI_ISL_7267247	A/mute swan/Netherlands/21039202-001/2021	Netherlands	2021-Nov-20	Wageningen Bioveterinary Research	Wageningen Bioveterinary Research	Beerens, Nancy; Harders, Frank; Pritz-Verschuren, Sylvia; Roose, Marit; Venema, Sandra; Germeraad, Evelien; Engelsma, Marc; Heutink, Rene
EPI_ISL_7267253	A/gull/Netherlands/21039180-002/2021	Netherlands	2021-Nov-18	Wageningen Bioveterinary Research	Wageningen Bioveterinary Research	Beerens, Nancy; Harders, Frank; Pritz-Verschuren, Sylvia; Roose, Marit; Venema, Sandra; Germeraad, Evelien; Engelsma, Marc; Heutink, Rene
EPI_ISL_7267254	A/greylag goose/Netherlands/21039376-001/2021	Netherlands	2021-Nov-23	Wageningen Bioveterinary Research	Wageningen Bioveterinary Research	Beerens, Nancy; Harders, Frank; Pritz-Verschuren, Sylvia; Roose, Marit; Venema, Sandra; Germeraad, Evelien; Engelsma, Marc; Heutink, Rene
EPI_ISL_775251	A/peregrine falcon/Netherlands/20020038-001/2020	Netherlands	2020-Dec-13	Wageningen Bioveterinary Research	Wageningen Bioveterinary Research	Beerens, Nancy; Harders, Frank; Pritz-Verschuren, Sylvia; Roose, Marit; Germeraad, Evelien; Engelsma, Marc; Bossers, Alex; Heutink, Rene
EPI_ISL_7996369	A/mute swan/Netherlands/21039291-002/2021	Netherlands	2021-Nov-19	Wageningen Bioveterinary Research	Wageningen Bioveterinary Research	Beerens, Nancy; Harders, Frank; Pritz-Verschuren, Sylvia; Roose, Marit; Venema, Sandra; Germeraad, Evelien; Engelsma, Marc; Heutink, Rene
EPI_ISL_8799314	A/red knot/Netherlands/21040956-003/2021	Netherlands	2021-Dec-17	Wageningen Bioveterinary Research	Wageningen Bioveterinary Research	Beerens, Nancy; Harders, Frank; Pritz-Verschuren, Sylvia; Roose, Marit; Venema, Sandra; Germeraad, Evelien; Engelsma, Marc; Heutink, Rene
EPI_ISL_9261740	A/Mallard/Netherlands/17/2021	Netherlands	2021-Dec-29	Erasmus Medical Center	Erasmus Medical Center
EPI_ISL_9616183	A/peregrine falcon/Netherlands/22000191-001/2022	Netherlands	2022-Jan-03	Wageningen Bioveterinary Research	Wageningen Bioveterinary Research	Beerens, Nancy; Harders, Frank; Pritz-Verschuren, Sylvia; Roose, Marit; Venema, Sandra; Germeraad, Evelien; Engelsma, Marc; Heutink, Rene
EPI_ISL_9616264	A/peregrine falcon/Netherlands/22000649-002/2022	Netherlands	2022-Jan-11	Wageningen Bioveterinary Research	Wageningen Bioveterinary Research	Beerens, Nancy; Harders, Frank; Pritz-Verschuren, Sylvia; Roose, Marit; Venema, Sandra; Germeraad, Evelien; Engelsma, Marc; Heutink, Rene
